# Supplementary material for: The Emission of VOCs and CO from Heated Tobacco Products, Electronic Cigarettes, and Conventional Cigarettes, and Their Health Risk
Source: Toxics. 2021 Dec 28;10(1):8. doi: 10.3390/toxics10010008 (PMC8781168; doi:10.3390/toxics10010008)
Supplement: Supplementary file 1 [file toxics-10-00008-s001.zip]

Archive with 1 entries (1 files):
- toxics-1452429-supplementary.pdf
